# Supplementary material for: Significant reductions of host abundance weakly impact infection intensity of Batrachochytrium dendrobatidis
Source: PLoS One. 2020 Nov 30;15(11):e0242913. doi: 10.1371/journal.pone.0242913 (PMC7703926; doi:10.1371/journal.pone.0242913)
Supplement: S1 Data — (XLSX) [file pone.0242913.s001.xlsx]

## Sheet: field experiment
Year	Season	Pond	Removal activity	Infection status	Bd_load
2015	2_summer	Grande	no	0	0
2015	2_summer	Grande	no	0	0
2015	2_summer	Grande	no	0	0
2015	2_summer	Grande	no	0	0
2015	2_summer	Grande	no	0	0
2015	2_summer	Grande	no	0	0
2015	2_summer	Grande	no	0	0
2015	2_summer	Grande	no	0	0
2015	2_summer	Grande	no	0	0
2015	2_summer	Grande	no	0	0
2015	2_summer	Grande	no	0	0
2015	2_summer	Grande	no	0	0
2015	2_summer	Grande	no	0	0
2015	2_summer	Grande	no	0	0
2015	2_summer	Grande	no	1	1.6
2015	2_summer	Grande	no	1	1.6
2015	2_summer	Grande	no	1	1.6
2015	2_summer	Grande	no	1	2
2015	2_summer	Grande	no	1	2.5
2015	2_summer	Larga	no	0	0
2015	2_summer	Larga	no	0	0
2015	2_summer	Larga	no	0	0
2015	2_summer	Larga	no	0	0
2015	2_summer	Larga	no	0	0
2015	2_summer	Larga	no	0	0
2015	2_summer	Larga	no	0	0
2015	2_summer	Larga	no	0	0
2015	2_summer	Larga	no	1	0.8
2015	2_summer	Larga	no	1	1.3
2015	2_summer	Larga	no	1	1.3
2015	2_summer	Larga	no	1	1.3
2015	2_summer	Larga	no	1	1.3
2015	2_summer	Larga	no	1	1.3
2015	2_summer	Larga	no	1	1.3
2015	2_summer	Larga	no	1	1.6
2015	2_summer	Larga	no	1	4
2015	2_summer	Larga	no	1	4
2015	2_summer	Larga	no	1	4
2015	2_summer	Larga	no	1	5
2015	2_summer	Mariposa	no	1	2
2015	2_summer	Mariposa	no	1	6.3
2015	2_summer	Mariposa	no	1	7.9
2015	2_summer	Mariposa	no	1	7.9
2015	2_summer	Mariposa	no	1	7.9
2015	2_summer	Mariposa	no	1	7.9
2015	2_summer	Mariposa	no	1	9.9
2015	2_summer	Mariposa	no	1	9.9
2015	2_summer	Mariposa	no	1	12.5
2015	2_summer	Mariposa	no	1	15.6
2015	2_summer	Mariposa	no	1	15.6
2015	2_summer	Mariposa	no	1	19.6
2015	2_summer	Mariposa	no	1	24.2
2015	2_summer	Mariposa	no	1	24.6
2015	2_summer	Mariposa	no	1	24.6
2015	2_summer	Mariposa	no	1	30.9
2015	2_summer	Mariposa	no	1	30.9
2015	2_summer	Mariposa	no	1	45.7
2015	2_summer	Mariposa	no	1	61
2015	2_summer	Pajaros	no	0	0
2015	2_summer	Pajaros	no	0	0
2015	2_summer	Pajaros	no	0	0
2015	2_summer	Pajaros	no	0	0
2015	2_summer	Pajaros	no	0	0
2015	2_summer	Pajaros	no	1	1.3
2015	2_summer	Pajaros	no	1	1.3
2015	2_summer	Pajaros	no	1	1.3
2015	2_summer	Pajaros	no	1	1.6
2015	2_summer	Pajaros	no	1	1.6
2015	2_summer	Pajaros	no	1	2
2015	2_summer	Pajaros	no	1	2
2015	2_summer	Pajaros	no	1	2
2015	2_summer	Pajaros	no	1	2.5
2015	2_summer	Pajaros	no	1	2.5
2015	2_summer	Pajaros	no	1	4
2015	2_summer	Pajaros	no	1	5
2015	2_summer	Pajaros	no	1	6.3
2015	2_summer	Pajaros	no	1	9.9
2015	2_summer	Pajaros	no	1	30.9
2016	1_spring	Grande	no	1	1.62
2016	1_spring	Grande	no	1	2.54
2016	1_spring	Grande	no	1	3.19
2016	1_spring	Grande	no	1	3.19
2016	1_spring	Grande	no	1	3.19
2016	1_spring	Grande	no	1	6.31
2016	1_spring	Grande	no	1	6.31
2016	1_spring	Grande	no	1	9.93
2016	1_spring	Grande	no	1	12.46
2016	1_spring	Grande	no	1	12.46
2016	1_spring	Grande	no	1	15.63
2016	1_spring	Grande	no	1	30.89
2016	1_spring	Grande	no	1	38.76
2016	1_spring	Grande	no	1	38.76
2016	1_spring	Grande	no	1	48.64
2016	1_spring	Grande	no	1	61.03
2016	1_spring	Grande	no	1	76.58
2016	1_spring	Grande	no	1	76.58
2016	1_spring	Mariposa	yes	1	19.62
2016	1_spring	Mariposa	yes	1	19.62
2016	1_spring	Mariposa	yes	1	38.76
2016	1_spring	Mariposa	yes	1	38.76
2016	1_spring	Mariposa	yes	1	48.64
2016	1_spring	Pajaros	yes	1	2.03
2016	1_spring	Pajaros	yes	1	2.54
2016	1_spring	Pajaros	yes	1	3.19
2016	1_spring	Pajaros	yes	1	4
2016	1_spring	Pajaros	yes	1	5.02
2016	1_spring	Pajaros	yes	1	7.91
2016	1_spring	Pajaros	yes	1	7.91
2016	1_spring	Pajaros	yes	1	7.91
2016	1_spring	Pajaros	yes	1	7.91
2016	1_spring	Pajaros	yes	1	9.93
2016	1_spring	Pajaros	yes	1	9.93
2016	1_spring	Pajaros	yes	1	12.46
2016	1_spring	Pajaros	yes	1	12.46
2016	1_spring	Pajaros	yes	1	12.46
2016	1_spring	Pajaros	yes	1	12.46
2016	1_spring	Pajaros	yes	1	15.63
2016	1_spring	Pajaros	yes	1	19.62
2016	1_spring	Pajaros	yes	1	19.62
2016	1_spring	Pajaros	yes	1	30.89
2016	2_summer	Grande	no	1	2
2016	2_summer	Grande	no	1	2
2016	2_summer	Grande	no	1	2
2016	2_summer	Grande	no	1	2
2016	2_summer	Grande	no	1	3.2
2016	2_summer	Grande	no	1	3.2
2016	2_summer	Grande	no	1	3.2
2016	2_summer	Grande	no	1	3.2
2016	2_summer	Grande	no	1	3.2
2016	2_summer	Grande	no	1	3.2
2016	2_summer	Grande	no	1	3.2
2016	2_summer	Grande	no	1	5
2016	2_summer	Grande	no	1	5
2016	2_summer	Grande	no	1	5
2016	2_summer	Grande	no	1	5.5
2016	2_summer	Grande	no	1	7.9
2016	2_summer	Larga	yes	0	0
2016	2_summer	Larga	yes	0	0
2016	2_summer	Larga	yes	0	0
2016	2_summer	Larga	yes	0	0
2016	2_summer	Larga	yes	0	0
2016	2_summer	Larga	yes	0	0
2016	2_summer	Larga	yes	0	0
2016	2_summer	Larga	yes	0	0
2016	2_summer	Larga	yes	0	0
2016	2_summer	Larga	yes	0	0
2016	2_summer	Larga	yes	0	0
2016	2_summer	Larga	yes	0	0
2016	2_summer	Larga	yes	0	0
2016	2_summer	Larga	yes	0	0
2016	2_summer	Larga	yes	0	0
2016	2_summer	Larga	yes	1	2
2016	2_summer	Mariposa	yes	0	0
2016	2_summer	Mariposa	yes	0	0
2016	2_summer	Mariposa	yes	0	0
2016	2_summer	Mariposa	yes	0	0
2016	2_summer	Mariposa	yes	0	0
2016	2_summer	Mariposa	yes	0	0
2016	2_summer	Mariposa	yes	0	0
2016	2_summer	Mariposa	yes	0	0
2016	2_summer	Mariposa	yes	0	0
2016	2_summer	Mariposa	yes	1	2
2016	2_summer	Mariposa	yes	1	2
2016	2_summer	Mariposa	yes	1	2.7
2016	2_summer	Mariposa	yes	1	3.2
2016	2_summer	Mariposa	yes	1	3.2
2016	2_summer	Mariposa	yes	1	3.2
2016	2_summer	Mariposa	yes	1	5
2016	2_summer	Mariposa	yes	1	5
2016	2_summer	Mariposa	yes	1	7.9
2016	2_summer	Mariposa	yes	1	19.6
2016	2_summer	Pajaros	yes	0	0
2016	2_summer	Pajaros	yes	0	0
2016	2_summer	Pajaros	yes	0	0
2016	2_summer	Pajaros	yes	0	0
2016	2_summer	Pajaros	yes	0	0
2016	2_summer	Pajaros	yes	0	0
2016	2_summer	Pajaros	yes	0	0
2016	2_summer	Pajaros	yes	0	0
2016	2_summer	Pajaros	yes	1	2
2016	2_summer	Pajaros	yes	1	2
2016	2_summer	Pajaros	yes	1	2
2016	2_summer	Pajaros	yes	1	2
2016	2_summer	Pajaros	yes	1	2.5
2016	2_summer	Pajaros	yes	1	2.5
2016	2_summer	Pajaros	yes	1	3.2
2016	2_summer	Pajaros	yes	1	3.2
2016	2_summer	Pajaros	yes	1	3.2
2016	2_summer	Pajaros	yes	1	4
2016	2_summer	Pajaros	yes	1	5
2017	1_spring	Grande	no	1	0
2017	1_spring	Grande	no	1	0.1
2017	1_spring	Grande	no	1	0.1
2017	1_spring	Grande	no	1	0.1
2017	1_spring	Grande	no	1	0.2
2017	1_spring	Grande	no	1	0.3
2017	1_spring	Grande	no	1	0.7
2017	1_spring	Grande	no	1	0.8
2017	1_spring	Grande	no	1	1.3
2017	1_spring	Grande	no	1	1.3
2017	1_spring	Grande	no	1	1.7
2017	1_spring	Grande	no	1	1.7
2017	1_spring	Grande	no	1	1.7
2017	1_spring	Grande	no	1	3
2017	1_spring	Grande	no	1	3
2017	1_spring	Grande	no	1	3
2017	1_spring	Grande	no	1	3.9
2017	1_spring	Mariposa	yes	1	3
2017	1_spring	Mariposa	yes	1	1.7
2017	1_spring	Mariposa	yes	1	1
2017	1_spring	Mariposa	yes	1	6.8
2017	1_spring	Mariposa	yes	1	1.3
2017	1_spring	Mariposa	yes	1	2.3
2017	1_spring	Mariposa	yes	1	3
2017	1_spring	Mariposa	yes	1	3.5
2017	1_spring	Mariposa	yes	1	3.9
2017	1_spring	Mariposa	yes	1	1.7
2017	1_spring	Mariposa	yes	1	9
2017	1_spring	Mariposa	yes	1	3
2017	1_spring	Mariposa	yes	1	3
2017	1_spring	Mariposa	yes	1	3
2017	1_spring	Mariposa	yes	1	2
2017	1_spring	Mariposa	yes	1	3.9
2017	1_spring	Mariposa	yes	1	5.2
2017	1_spring	Mariposa	yes	1	3.9
2017	1_spring	Mariposa	yes	1	1.3
2017	1_spring	Pajaros	yes	1	3
2017	1_spring	Pajaros	yes	0	0
2017	1_spring	Pajaros	yes	1	0.3
2017	1_spring	Pajaros	yes	1	0.4
2017	1_spring	Pajaros	yes	1	0.1
2017	1_spring	Pajaros	yes	1	0.3
2017	1_spring	Pajaros	yes	1	0.1
2017	1_spring	Pajaros	yes	1	1.3
2017	1_spring	Pajaros	yes	1	0.8
2017	1_spring	Pajaros	yes	1	1.7
2017	1_spring	Pajaros	yes	1	0.6
2017	1_spring	Pajaros	yes	1	0.7
2017	1_spring	Pajaros	yes	1	1.7
2017	1_spring	Pajaros	yes	0	0
2017	1_spring	Pajaros	yes	1	0.3
2017	1_spring	Pajaros	yes	1	0.4
2017	1_spring	Pajaros	yes	0	0
2017	1_spring	Pajaros	yes	0	0
2017	1_spring	Pajaros	yes	1	1.7
2017	1_spring	Pajaros	yes	1	0.8
2017	2_summer	Grande	no	1	0.4
2017	2_summer	Grande	no	1	6.8
2017	2_summer	Grande	no	1	0.9
2017	2_summer	Grande	no	1	3
2017	2_summer	Grande	no	1	5.2
2017	2_summer	Grande	no	1	2.3
2017	2_summer	Grande	no	1	5.2
2017	2_summer	Grande	no	1	2.3
2017	2_summer	Grande	no	1	1.3
2017	2_summer	Grande	no	1	11.8
2017	2_summer	Grande	no	1	2.3
2017	2_summer	Grande	no	1	2.3
2017	2_summer	Grande	no	1	3.9
2017	2_summer	Grande	no	1	3.9
2017	2_summer	Grande	no	1	3
2017	2_summer	Grande	no	1	0.2
2017	2_summer	Grande	no	1	5.2
2017	2_summer	Grande	no	1	3
2017	2_summer	Grande	no	1	5.2
2017	2_summer	Grande	no	1	11.8
2017	2_summer	Larga	yes	0	0
2017	2_summer	Larga	yes	0	0
2017	2_summer	Larga	yes	0	0
2017	2_summer	Larga	yes	1	0.1
2017	2_summer	Larga	yes	0	0
2017	2_summer	Larga	yes	1	0.3
2017	2_summer	Larga	yes	0	0
2017	2_summer	Larga	yes	1	0.2
2017	2_summer	Larga	yes	1	0.1
2017	2_summer	Larga	yes	1	0.2
2017	2_summer	Larga	yes	1	0.2
2017	2_summer	Larga	yes	0	0
2017	2_summer	Larga	yes	1	0.2
2017	2_summer	Larga	yes	0	0
2017	2_summer	Larga	yes	0	0
2017	2_summer	Larga	yes	0	0
2017	2_summer	Larga	yes	1	0.2
2017	2_summer	Larga	yes	0	0
2017	2_summer	Larga	yes	0	0
2017	2_summer	Larga	yes	0	0
2017	2_summer	Mariposa	yes	1	2.2
2017	2_summer	Mariposa	yes	1	0.3
2017	2_summer	Mariposa	yes	0	0
2017	2_summer	Mariposa	yes	1	0.1
2017	2_summer	Mariposa	yes	1	1.7
2017	2_summer	Mariposa	yes	1	0.3
2017	2_summer	Mariposa	yes	1	0.7
2017	2_summer	Mariposa	yes	1	0.3
2017	2_summer	Mariposa	yes	1	1.7
2017	2_summer	Mariposa	yes	0	0
2017	2_summer	Mariposa	yes	0	0
2017	2_summer	Mariposa	yes	1	2.3
2017	2_summer	Mariposa	yes	1	3.9
2017	2_summer	Mariposa	yes	1	1
2017	2_summer	Mariposa	yes	1	0.2
2017	2_summer	Mariposa	yes	1	2.3
2017	2_summer	Mariposa	yes	1	1
2017	2_summer	Mariposa	yes	1	0
2017	2_summer	Mariposa	yes	1	0.1
2017	2_summer	Mariposa	yes	1	3
2017	2_summer	Pajaros	yes	1	2.8
2017	2_summer	Pajaros	yes	1	5.2
2017	2_summer	Pajaros	yes	1	9
2017	2_summer	Pajaros	yes	1	0.3
2017	2_summer	Pajaros	yes	1	1.7
2017	2_summer	Pajaros	yes	1	0.4
2017	2_summer	Pajaros	yes	1	0.1
2017	2_summer	Pajaros	yes	1	1.7
2017	2_summer	Pajaros	yes	1	1.7
2017	2_summer	Pajaros	yes	1	2.1
2017	2_summer	Pajaros	yes	1	3
2017	2_summer	Pajaros	yes	1	3.9
2017	2_summer	Pajaros	yes	1	2.3
2017	2_summer	Pajaros	yes	1	2.3
2017	2_summer	Pajaros	yes	1	6.8
2017	2_summer	Pajaros	yes	1	0.6
2017	2_summer	Pajaros	yes	1	6.8
2017	2_summer	Pajaros	yes	1	2.3
2017	2_summer	Pajaros	yes	1	1.1
2018	1_spring	Pajaros	no	0	0
2018	1_spring	Pajaros	no	0	0
2018	1_spring	Pajaros	no	0	0
2018	1_spring	Pajaros	no	0	0
2018	1_spring	Pajaros	no	0	0
2018	1_spring	Pajaros	no	0	0
2018	1_spring	Pajaros	no	0	0
2018	1_spring	Pajaros	no	0	0
2018	1_spring	Pajaros	no	0	0
2018	1_spring	Pajaros	no	0	0
2018	1_spring	Pajaros	no	0	0
2018	1_spring	Pajaros	no	0	0
2018	1_spring	Pajaros	no	0	0
2018	1_spring	Pajaros	no	0	0
2018	1_spring	Pajaros	no	1	0.4
2018	1_spring	Pajaros	no	1	0.7
2018	1_spring	Pajaros	no	0	0
2018	1_spring	Pajaros	no	0	0
2018	1_spring	Pajaros	no	0	0
2018	1_spring	Pajaros	no	1	0.7
2018	1_spring	Grande	no	1	0.6
2018	1_spring	Grande	no	1	1.3
2018	1_spring	Grande	no	1	0.7
2018	1_spring	Grande	no	1	1.2
2018	1_spring	Grande	no	1	0.7
2018	1_spring	Grande	no	1	1.4
2018	1_spring	Grande	no	1	0.8
2018	1_spring	Grande	no	1	2.6
2018	1_spring	Grande	no	1	0.1
2018	1_spring	Grande	no	1	0.1
2018	1_spring	Grande	no	1	1.6
2018	1_spring	Grande	no	1	1
2018	1_spring	Grande	no	1	0.4
2018	1_spring	Grande	no	1	0.1
2018	1_spring	Grande	no	1	4.9
2018	1_spring	Grande	no	1	0.4
2018	1_spring	Grande	no	1	1.5
2018	1_spring	Grande	no	1	0.1
2018	1_spring	Grande	no	1	1.6
2018	1_spring	Grande	no	1	1.2
2018	1_spring	Mariposa	no	1	0.5
2018	1_spring	Mariposa	no	1	0.8
2018	1_spring	Mariposa	no	1	4.2
2018	1_spring	Mariposa	no	1	1.8
2018	1_spring	Mariposa	no	1	0.2
2018	1_spring	Mariposa	no	1	2.2
2018	1_spring	Mariposa	no	1	2.3
2018	1_spring	Mariposa	no	1	7.8
2018	1_spring	Mariposa	no	1	1.1
2018	1_spring	Mariposa	no	1	6.1
2018	1_spring	Mariposa	no	1	9.8
2018	1_spring	Mariposa	no	1	4.8
2018	1_spring	Mariposa	no	1	5.2
2018	1_spring	Mariposa	no	1	3.4
2018	1_spring	Mariposa	no	1	0.8
2018	1_spring	Mariposa	no	1	1.4
2018	1_spring	Mariposa	no	1	6.6
2018	1_spring	Mariposa	no	1	1.4
2018	1_spring	Mariposa	no	1	1.2
2018	1_spring	Mariposa	no	1	5.8
2018	1_spring	Larga	no	1	0.2
2018	1_spring	Larga	no	1	0.6
2018	1_spring	Larga	no	1	0.2
2018	1_spring	Larga	no	0	0
2018	1_spring	Larga	no	0	0
2018	1_spring	Larga	no	1	0.2
2018	1_spring	Larga	no	1	0.4

## Sheet: ex situ experiment
Spp	Individual	Sequence	Density	Temp_num	Bd_load
Ao	Ao1A	1	1	9.64899	27360
Ao	Ao1B	1	1	9.71501	42590
Ao	Ao1C	1	1	9.81893	1870
Ao	Ao1D	1	1	9.72059	27320.9
Ao	Ao1E	1	1	9.82261	35940
Ao	Ao1F	1	1	9.8153	48800.8
Ao	Ao1G	1	1	9.67388	837130
Ao	Ao1H	1	1	9.71152	51800
Ao	Ao5A	1	5	9.58006	112130
Ao	Ao5B	1	5	9.65674	39220.7
Ao	Ao5C	1	5	9.67709	35690
Ao	Ao5D	1	5	9.6562	12950
Ao	Ao5E	1	5	9.81749	13260
Ao	Ao5F	1	5	9.652	4650
Ao	Ao15A	1	15	9.63425	25820
Ao	Ao15B	1	15	9.63406	45830
Ao	Ao15C	1	15	9.67094	58820
Ao	Ao15D	1	15	9.65809	20770
Ss	Ss1A	1	1	9.61913	1240
Ss	Ss1B	1	1	9.73584	230
Ss	Ss1C	1	1	9.81725	160
Ss	Ss1D	1	1	9.79767	490
Ss	Ss1E	1	1	9.82576	120
Ss	Ss1G	1	1	9.58613	810
Ss	Ss1H	1	1	9.69556	405
Ss	Ss5A	1	5	9.72437	120.7
Ss	Ss5B	1	5	9.67227	170
Ss	Ss5C	1	5	9.78062	197.9
Ss	Ss5D	1	5	9.68273	110
Ss	Ss5E	1	5	9.84319	30.8
Ss	Ss5F	1	5	9.76084	360
Ss	Ss15A	1	15	9.7817	0
Ss	Ss15B	1	15	9.64126	0
Ss	Ss15C	1	15	9.72384	0
Ss	Ss15D	1	15	9.61049	0
Ao	Ao1A	2	1	0.857545	39090
Ao	Ao1B	2	1	0.95746	300
Ao	Ao1C	2	1	0.866727	400
Ao	Ao1D	2	1	0.764577	340
Ao	Ao1E	2	1	0.735453	7420
Ao	Ao1F	2	1	0.950496	117450
Ao	Ao1G	2	1	0.967472	3680
Ao	Ao1H	2	1	0.751785	79030
Ao	Ao5A	2	5	0.92452	113290
Ao	Ao5B	2	5	0.980688	210150
Ao	Ao5C	2	5	1.02159	83800
Ao	Ao5D	2	5	0.987881	61183.4
Ao	Ao5E	2	5	1.02652	3470
Ao	Ao5F	2	5	0.942546	26050
Ao	Ao15A	2	15	1.03401	20820
Ao	Ao15B	2	15	0.881261	4741.6
Ao	Ao15C	2	15	0.734373	51080
Ao	Ao15D	2	15	0.919177	7900
Ss	Ss1A	2	1	1.05299	0
Ss	Ss1B	2	1	1.06167	10
Ss	Ss1C	2	1	0.899141	0
Ss	Ss1D	2	1	0.832814	5.3
Ss	Ss1E	2	1	0.760231	0
Ss	Ss1G	2	1	1.06058	0
Ss	Ss1H	2	1	0.874205	0
Ss	Ss5A	2	5	1.01233	0
Ss	Ss5B	2	5	0.89041	0
Ss	Ss5C	2	5	0.903351	0
Ss	Ss5D	2	5	1.06295	0
Ss	Ss5E	2	5	0.857316	0
Ss	Ss5F	2	5	0.889403	0
Ss	Ss15A	2	15	0.803305	2
Ss	Ss15B	2	15	0.832217	3.7
Ss	Ss15C	2	15	0.87675	0
Ss	Ss15D	2	15	0.942298	0
Ao	Ao1A	3	1	5.87898	24950
Ao	Ao1B	3	1	5.78593	1692.7
Ao	Ao1C	3	1	5.63063	17190
Ao	Ao1D	3	1	5.78418	2590
Ao	Ao1E	3	1	5.94233	17160
Ao	Ao1F	3	1	5.85173	33240
Ao	Ao1G	3	1	5.87949	31990
Ao	Ao1H	3	1	5.78581	76540
Ao	Ao5A	3	5	5.94523	38230
Ao	Ao5B	3	5	5.72562	76880
Ao	Ao5C	3	5	5.7755	66847.4
Ao	Ao5D	3	5	5.73507	38530
Ao	Ao5E	3	5	5.72969	118160
Ao	Ao5F	3	5	5.73989	139710
Ao	Ao15A	3	15	5.77848	144770
Ao	Ao15B	3	15	5.7967	71350
Ao	Ao15C	3	15	5.84841	120710
Ao	Ao15D	3	15	5.71848	67470
Ss	Ss1A	3	1	5.86208	0
Ss	Ss1B	3	1	5.76329	0
Ss	Ss1C	3	1	5.83638	0
Ss	Ss1D	3	1	5.79048	0
Ss	Ss1E	3	1	5.80976	3.2
Ss	Ss1G	3	1	5.67644	0
Ss	Ss1H	3	1	5.77826	0
Ss	Ss5A	3	5	5.92722	0
Ss	Ss5B	3	5	5.77183	0
Ss	Ss5C	3	5	5.77302	0
Ss	Ss5D	3	5	5.8021	0
Ss	Ss5E	3	5	5.91543	0
Ss	Ss5F	3	5	5.71538	0
Ss	Ss15A	3	15	5.88614	30
Ss	Ss15B	3	15	5.65541	0
Ss	Ss15C	3	15	5.7262	0
Ss	Ss15D	3	15	5.76323	0
Ao	Ao1A	4	1	3.83422	17880
Ao	Ao1B	4	1	3.91157	254250
Ao	Ao1C	4	1	3.798	55680
Ao	Ao1D	4	1	3.81439	4990
Ao	Ao1E	4	1	3.83613	130140
Ao	Ao1F	4	1	3.71374	89090
Ao	Ao1G	4	1	3.85655	100360
Ao	Ao1H	4	1	3.98298	88060
Ao	Ao5A	4	5	3.90509	443370
Ao	Ao5B	4	5	3.83028	159140
Ao	Ao5C	4	5	3.95924	306020
Ao	Ao5D	4	5	3.89718	217380
Ao	Ao5E	4	5	3.79158	466890
Ao	Ao5F	4	5	3.81603	461640
Ao	Ao15A	4	15	3.85404	128140
Ao	Ao15B	4	15	3.98303	557750
Ao	Ao15C	4	15	3.8736	680910
Ao	Ao15D	4	15	3.95855	391410
Ss	Ss1A	4	1	4.02531	0.3
Ss	Ss1B	4	1	4.0277	0
Ss	Ss1C	4	1	3.83553	0
Ss	Ss1D	4	1	3.99673	1.2
Ss	Ss1E	4	1	3.79489	2.8
Ss	Ss1G	4	1	4.01369	530
Ss	Ss1H	4	1	3.95509	0
Ss	Ss5A	4	5	3.79212	810
Ss	Ss5B	4	5	3.7914	0.3
Ss	Ss5C	4	5	3.75964	2
Ss	Ss5D	4	5	3.73058	1380
Ss	Ss5E	4	5	3.92241	1.1
Ss	Ss5F	4	5	3.82097	2
Ss	Ss15A	4	15	3.96646	3.2
Ss	Ss15B	4	15	3.86114	0
Ss	Ss15C	4	15	3.92007	1.5
Ss	Ss15D	4	15	3.87477	30
Ao	Ao1A	5	1	2.42244	270770
Ao	Ao1B	5	1	2.34948	270770
Ao	Ao1C	5	1	2.39358	61750
Ao	Ao1D	5	1	2.60441	357892
Ao	Ao1E	5	1	2.5252	66060
Ao	Ao1F	5	1	2.3691	126380
Ao	Ao1G	5	1	2.53212	126100
Ao	Ao1H	5	1	2.5928	235730
Ao	Ao5A	5	5	2.45054	231100
Ao	Ao5B	5	5	2.57706	375780
Ao	Ao5C	5	5	2.52086	242900
Ao	Ao5D	5	5	2.50532	160880
Ao	Ao5E	5	5	2.59636	79900
Ao	Ao5F	5	5	2.46588	109610
Ao	Ao15A	5	15	2.50077	157870
Ao	Ao15B	5	15	2.53638	189910
Ao	Ao15C	5	15	2.54192	220150
Ao	Ao15D	5	15	2.56057	162030
Ss	Ss1A	5	1	2.36943	0
Ss	Ss1B	5	1	2.61335	0
Ss	Ss1C	5	1	2.39851	0
Ss	Ss1D	5	1	2.53662	0
Ss	Ss1E	5	1	2.63517	0
Ss	Ss1G	5	1	2.5359	40
Ss	Ss1H	5	1	2.44119	0
Ss	Ss5A	5	5	2.58722	0
Ss	Ss5B	5	5	2.48541	2970
Ss	Ss5C	5	5	2.41061	0
Ss	Ss5D	5	5	2.41973	1040
Ss	Ss5E	5	5	2.45992	0
Ss	Ss5F	5	5	2.42918	40
Ss	Ss15A	5	15	2.53427	1380
Ss	Ss15B	5	15	2.62965	120
Ss	Ss15C	5	15	2.65379	0
Ss	Ss15D	5	15	2.53389	240
